# Supplementary material for: Comparison between Fourth-Generation FloTrac/Vigileo System and Continuous Thermodilution Technique for Cardiac Output Estimation after Time Adjustment during Off-Pump Coronary Artery Bypass Graft Surgery: A Retrospective Cohort Study
Source: J Clin Med. 2022 Oct 16;11(20):6093. doi: 10.3390/jcm11206093 (PMC9605331; doi:10.3390/jcm11206093)
Supplement: Supplementary file 1 [file jcm-11-06093-s001.zip]

Archive with 1 entries (1 files):
- jcm-1931947-supplementary.pdf
